# Supplementary material for: Photodynamic Therapy with Tumor Cell Discrimination through RNA-Targeting Ability of Photosensitizer
Source: Molecules. 2021 Oct 2;26(19):5990. doi: 10.3390/molecules26195990 (PMC8512109; doi:10.3390/molecules26195990)
Supplement: Supplementary file 1 [file molecules-26-05990-s001.zip]

Archive with 1 entries (1 files):
- molecules-1382452-supplementary.pdf
